# Supplementary material for: Symptoms of systemic lupus erythematosus are diagnosed in leptin transgenic pigs
Source: PLoS Biol. 2018 Aug 31;16(8):e2005354. doi: 10.1371/journal.pbio.2005354 (PMC6147741; doi:10.1371/journal.pbio.2005354)
Supplement: S1 Data — (XLSX) [file pbio.2005354.s014.xlsx]

## Sheet: Fig1C
	Control	Leptin
	1634.9	1774.96
	1257.16	1940.48
	1439.66	1859.84
	1800.42	2042.34
	1282.63

## Sheet: Fig1E
		Control		Leptin pigs
	month	mean	SD	mean	SD
	0	1.216	0.455	0.924	0.146
	1	5.668	3.26	3.46	0.806
	2	13.733	5.308	6.353	1.905
	3	30.3	8.4	10.7	2.7
	4	49.9	10.7	16.3	4.7
	5	65.3	6.3	27.7	13.2
	6	96.1	12.4	34	8.8
	7	116.5	11.4	43.5	4.3

## Sheet: Fig1F
		Control		Leptin pigs
	min	mean	SD	mean	SD
	-15	4	0.3	4.3	0.5
	-5	4	0.3	4.3	0
	0	4.6	1.5	4.1	0.2
	15	4.7	0.2	8	0.3
	30	5.7	0.3	9.3	0.8
	45	6	1.3	10.4	0.1
	60	6.5	2	10	0.7
	90	5	1	7.4	0.1
	120	5.1	1.1	5.9	0.7
	150	4.7	1	5.5	1.8
	180	5.1	1.5	6.2	0.1

## Sheet: Fig2C
	Control	Leptin pig
	0	9.33333
	0	12.1667
	0	5.11667
	0	6.33333
	0

## Sheet: Fig2D&E&F
RBC	Control	leptin		platelet	Control	leptin		leukocytes	Control	leptin
	7.56	3.94			289	154			289	154
	11.6	5.79			390	119			390	119
	7.99	5.22			272	13			272	13
	7.31	5.22			337	116			337	116
	6.75	6.25			289	0			289	0
	7.09	6.27			381	9			381	9
CRP	Control	leptin
	0.33	0.22
	0.24	0.22
	0.18	0.14
	0.099	0.16
	0.24	0.09
	0.12	0.09

## Sheet: Fig2G&H&I
	Fibrinogen	Control	Leptin pigs		thrombin time	Control	Leptin pigs		APA	Control	Leptin pig
		4.56	3.67			22.3	46.5			0	0.132
		4.72	3.38			12.9	46.1			0.008	0.587
		4.04	3.95			26.3	35.2			0.003	0.614
										0.016	0.069
										0.015	0.051
										0.009	0.076

## Sheet: Fig3A
total brilirubin	Control	Leptin pigs	direct brilirubin	Control	Leptin pigs	indirect brilirubin	Control	Leptin pig	Asprtate amino transferase	Control	Leptin pig
	0.1	2.7		0.1	2.7		0.2	1.8		28	89
	0.1	1.7		0.1	1.7		0.2	0.6		69	76
	0.2	1.1		0.2	1.1		0.3	0.1		46	72
	0.5	4.7		0.5	4.7		0.1	3.2		47	122
	0.1	2		0.1	2		0.2	3.5		28	47

## Sheet: Fig3B
Urea	Control	Leptin	Sodium	Control	Leptin	Chloride	Control	Leptin pigs	Calcium	Control	Leptin pigs	Phosphorus	Control	Leptin pigs
	3.7	9.48		3.7	9.48		94.2	90.7		2.83	2.38		3.27	1.98
	4.43	6.08		4.43	6.08		98.4	92.8		2.92	2.53		2.43	1.49
	5.2	18.38		5.2	18.38		100.4	90.6		3	2.17		2.57	2.03
	4.77	9.36		4.77	9.36		103	94.9		3.2	2.28		3.22	1.64
	4.37	20.59		4.37	20.59		102.1	87.2		2.87	2.33		2.43
	3.35	14.48		3.35	14.48		104	90.3		2.63	2.1

## Sheet: Fig4A
ANA	Control	Leptin	ds-DNA	Control	Leptin	AnuA	Control	Leptin
	1158.3	1506.52		617.003	1210.96		240.696	461.065
	982.065	1769.82		698.928	1229.17		284.358	479.197
	1260.48	1571.26		582.867	1775.33		284.31	697.986
	1360.47	2568.36		626.105	1611.48		221.528	1028.78
IgG	control	leptin	IgM	Control	Leptin pig
	4.23	5.45		1.08	0.89
	4.07	6.84		1.4	1.23
	4.53	7.15		0.52	0.71
		5.2		0.66	0.89
		5.04			1.36

## Sheet: Fig5D
	FOXP3 signal	Control	Leptin pigs		Cd4+	Control	Leptin pigs
		63000	31000			23.6	31.9
		58000	38000			27.8	34.2
		43000	27000			25.9	30.9

[truncated: 3 more sheets: Fig6B&C, S3Fig, S5Fig]
