# Supplementary material for: Symptoms of systemic lupus erythematosus are diagnosed in leptin transgenic pigs
Source: PLoS Biol. 2018 Aug 31;16(8):e2005354. doi: 10.1371/journal.pbio.2005354 (PMC6147741; doi:10.1371/journal.pbio.2005354)
Supplement: S2 Data — (XLS) [file pbio.2005354.s015.xls]

## Sheet: Sheet1
No.	name		p-value	FDR		1/FDR
1	immune system process		1.677e-24	8.014e-21		1.24782e+20
2	immune response		4.606e-22	7.337e-19		1.36295e+18
3	regulation of immune system process		9.829e-19	7.742e-16		1.29166e+15
4	immune effector process		2.526e-18	1.207e-15		8.285e+14
5	cell activation involved in immune response		6.978e-18	2.223e-15		449842555105713
6	inflammatory response		9.677e-14	2.011e-11		4.97265e+10
7	regulation of myeloid cell differentiation		1.261e-13	2.51e-11		3.98406e+10
8	positive regulation of immune system process		3.915e-13	6.452e-11		1.54991e+10
9	regulation of hemopoiesis		5.807e-13	8.673e-11		1.153e+10
10	negative regulation of immune system process		6.668e-13	9.657e-11		1.03552e+10
11	regulation of immune response		1.313e-10	1.335e-08		7.49064e+07
12	cell chemotaxis		1.754e-10	1.746e-08		5.72738e+07
13	leukocyte mediated immunity		8.371e-21	1e-17		1e+17
14	leukocyte activation		5.395e-20	5.156e-17		1.93949e+16
15	myeloid leukocyte mediated immunity		1.296e-18	7.742e-16		1.29166e+15
16	leukocyte degranulation		3.258e-18	1.415e-15		706713780918728
17	leukocyte activation involved in immune response		5.974e-18	2.099e-15		4.76417e+14
18	myeloid cell activation involved in immune response		7.626e-18	2.278e-15		4.38982e+14
19	myeloid leukocyte activation		3.137e-16	8.328e-14		1.20077e+13
20	leukocyte migration		3.534e-14	8.405e-12		1.18977e+11
21	myeloid leukocyte migration		1.972e-12	2.771e-10		3.60881e+09
22	leukocyte chemotaxis		2.95e-11	3.357e-09		2.97885e+08
23	regulation of leukocyte migration		8.325e-11	8.841e-09		1.13109e+08
24	positive regulation of leukocyte migration		2.295e-10	2.194e-08		4.55789e+07
25	neutrophil mediated immunity		1.631e-18	8.659e-16		1.15487e+15
26	neutrophil degranulation		5.867e-18	2.099e-15		4.76417e+14
27	neutrophil activation involved in immune response		6.148e-18	2.099e-15		4.76417e+14
28	neutrophil activation		8.501e-18	2.39e-15		4.1841e+14
29	neutrophil chemotaxis		6.048e-14	1.314e-11		7.61035e+10
30	neutrophil migration		1.322e-13	2.528e-11		3.9557e+10
31	granulocyte activation		1.173e-18	7.742e-16		1.29166e+15
32	granulocyte chemotaxis		2.171e-13	3.991e-11		2.50564e+10
33	granulocyte migration		4.946e-13	7.626e-11		1.3113e+10
34	regulated exocytosis		7.454e-15	1.875e-12		5.33333e+11
35	exocytosis		3.693e-14	8.405e-12		1.18977e+11
36	single organism cell adhesion		3.297e-13	5.627e-11		1.77715e+10
37	single organismal cell-cell adhesion		4.772e-13	7.602e-11		1.31544e+10
38	cell activation		1.815e-23	4.336e-20		2.30627e+19
39	response to stress		5.26e-12	7.182e-10		1.39237e+09
40	regulation of response to stimulus		5.907e-12	7.842e-10		1.27518e+09
41	defense response		6.235e-12	8.053e-10		1.24177e+09
42	response to biotic stimulus		1.885e-11	2.31e-09		4.329e+08
43	response to external biotic stimulus		2.765e-11	3.223e-09		3.1027e+08
44	regulation of response to external stimulus		8.126e-11	8.826e-09		1.13302e+08
45	response to other organism		1.016e-10	1.056e-08		9.4697e+07
46	response to lipid		2.275e-10	2.194e-08		4.55789e+07
47	secretion by cell		3.038e-13	5.378e-11		1.85943e+10
48	secretion		1.252e-11	1.574e-09		6.35324e+08
49	movement of cell or subcellular component		2.442e-11	2.917e-09		3.42818e+08
50	cell migration		5.507e-11	6.12e-09		1.63399e+08
